# Supplementary material for: Analgesic Use After Discharge Following Total Knee Arthroplasty Evaluated Using the Experience Sampling Method
Source: J Clin Med. 2025 May 16;14(10):3506. doi: 10.3390/jcm14103506 (PMC12112078; doi:10.3390/jcm14103506)
Supplement: Supplementary file 1 [file jcm-14-03506-s001.zip]

Archive with 1 entries (1 files):
- jcm-3634985-supplementary.pdf
